# Supplementary material for: Prediction of pathogenesis-related secreted proteins from Stemphylium lycopersici
Source: BMC Microbiol. 2018 Nov 20;18:191. doi: 10.1186/s12866-018-1329-y (PMC6247510; doi:10.1186/s12866-018-1329-y)
Supplement: Supplementary file 2 — Blast2go details. (XLSX 14 kb) [file 12866_2018_1329_MOESM2_ESM.xlsx]

## Sheet: supplementary file 2(blast2go d
GO Distribution by Level (2)
GO-id	GO-term	#Seqs	Seqs
GO:0008152	metabolic process	179	gi|909991589|gb|KNG49057.1|, gi|909993726|gb|KNG51162.1|, gi|909991313|gb|KNG48784.1|, gi|909990253|gb|KNG47754.1|, gi|909986533|gb|KNG44194.1|, gi|909993847|gb|KNG51281.1|, gi|909992452|gb|KNG49906.1|, gi|909987987|gb|KNG45573.1|, gi|909994373|gb|KNG51801.1|, gi|909993635|gb|KNG51072.1|, gi|909994685|gb|KNG52111.1|, gi|909989980|gb|KNG47485.1|, gi|909988602|gb|KNG46153.1|, gi|909988841|gb|KNG463…
GO:0009987	cellular process	56	gi|909986533|gb|KNG44194.1|, gi|909992058|gb|KNG49519.1|, gi|909992452|gb|KNG49906.1|, gi|909993508|gb|KNG50949.1|, gi|909988447|gb|KNG46000.1|, gi|909988114|gb|KNG45691.1|, gi|909988841|gb|KNG46382.1|, gi|909994657|gb|KNG52083.1|, gi|909994656|gb|KNG52082.1|, gi|909992016|gb|KNG49477.1|, gi|909993078|gb|KNG50521.1|, gi|909990845|gb|KNG48327.1|, gi|909989587|gb|KNG47097.1|, gi|909988273|gb|KNG458…
GO:0044699	single-organism process	48	gi|909994593|gb|KNG52019.1|, gi|909990045|gb|KNG47549.1|, gi|909994623|gb|KNG52049.1|, gi|909988641|gb|KNG46186.1|, gi|909986533|gb|KNG44194.1|, gi|909993847|gb|KNG51281.1|, gi|909987987|gb|KNG45573.1|, gi|909993635|gb|KNG51072.1|, gi|909994373|gb|KNG51801.1|, gi|909993461|gb|KNG50902.1|, gi|909988602|gb|KNG46153.1|, gi|909994410|gb|KNG51838.1|, gi|909988435|gb|KNG45989.1|, gi|909992296|gb|KNG497…
GO:0071840	cellular component organization or biogenesis	10	gi|909990045|gb|KNG47549.1|, gi|909987729|gb|KNG45321.1|, gi|909987305|gb|KNG44923.1|, gi|909994606|gb|KNG52032.1|, gi|909992452|gb|KNG49906.1|, gi|909991408|gb|KNG48878.1|, gi|909992375|gb|KNG49831.1|, gi|909992461|gb|KNG49915.1|, gi|909987610|gb|KNG45220.1|, gi|909991558|gb|KNG49026.1|
GO:0050896	response to stimulus	6	gi|909988139|gb|KNG45713.1|, gi|909990016|gb|KNG47520.1|, gi|909993628|gb|KNG51066.1|, gi|909993147|gb|KNG50590.1|, gi|909994762|gb|KNG52188.1|, gi|909990872|gb|KNG48352.1|
GO:0051179	localization	4	gi|909986533|gb|KNG44194.1|, gi|909987595|gb|KNG45205.1|, gi|909991408|gb|KNG48878.1|, gi|909995202|gb|KNG52623.1|
GO:0065007	biological regulation	4	gi|909990045|gb|KNG47549.1|, gi|909986533|gb|KNG44194.1|, gi|909991408|gb|KNG48878.1|, gi|909995202|gb|KNG52623.1|
GO:0050789	regulation of biological process	1	gi|909986533|gb|KNG44194.1|
GO-id	GO-term	#Seqs	Seqs
GO:0003824	catalytic activity	240	gi|909993726|gb|KNG51162.1|, gi|909991313|gb|KNG48784.1|, gi|909986533|gb|KNG44194.1|, gi|909992452|gb|KNG49906.1|, gi|909993847|gb|KNG51281.1|, gi|909993635|gb|KNG51072.1|, gi|909988841|gb|KNG46382.1|, gi|909994929|gb|KNG52355.1|, gi|909990680|gb|KNG48162.1|, gi|909993583|gb|KNG51024.1|, gi|909989139|gb|KNG46673.1|, gi|909995202|gb|KNG52623.1|, gi|909992622|gb|KNG50074.1|, gi|909991824|gb|KNG492…
GO:0005488	binding	72	gi|909988641|gb|KNG46186.1|, gi|909986533|gb|KNG44194.1|, gi|909987987|gb|KNG45573.1|, gi|909993635|gb|KNG51072.1|, gi|909994373|gb|KNG51801.1|, gi|909994685|gb|KNG52111.1|, gi|909994410|gb|KNG51838.1|, gi|909994657|gb|KNG52083.1|, gi|909994929|gb|KNG52355.1|, gi|909993147|gb|KNG50590.1|, gi|909989139|gb|KNG46673.1|, gi|909988741|gb|KNG46282.1|, gi|909989587|gb|KNG47097.1|, gi|909987235|gb|KNG448…
GO:0005215	transporter activity	2	gi|909995089|gb|KNG52514.1|, gi|909990182|gb|KNG47686.1|
GO:0000988	transcription factor activity, protein binding	1	gi|909993371|gb|KNG50813.1|
GO:0004871	signal transducer activity	1	gi|909990845|gb|KNG48327.1|
GO:0005198	structural molecule activity	1	gi|909987595|gb|KNG45205.1|
GO-id	GO-term	#Seqs	Seqs
GO:0005576	extracellular region	72	gi|909991313|gb|KNG48784.1|, gi|909990253|gb|KNG47754.1|, gi|909988254|gb|KNG45825.1|, gi|909988885|gb|KNG46424.1|, gi|909987512|gb|KNG45123.1|, gi|909994373|gb|KNG51801.1|, gi|909994685|gb|KNG52111.1|, gi|909991860|gb|KNG49324.1|, gi|909994157|gb|KNG51587.1|, gi|909988114|gb|KNG45691.1|, gi|909988841|gb|KNG46382.1|, gi|909994657|gb|KNG52083.1|, gi|909988437|gb|KNG45991.1|, gi|909988329|gb|KNG458…
GO:0005623	cell	41	gi|909990045|gb|KNG47549.1|, gi|909990253|gb|KNG47754.1|, gi|909994559|gb|KNG51985.1|, gi|909986533|gb|KNG44194.1|, gi|909992452|gb|KNG49906.1|, gi|909989024|gb|KNG46562.1|, gi|909987610|gb|KNG45220.1|, gi|909994755|gb|KNG52181.1|, gi|909988435|gb|KNG45989.1|, gi|909993750|gb|KNG51186.1|, gi|909994656|gb|KNG52082.1|, gi|909988741|gb|KNG46282.1|, gi|909992016|gb|KNG49477.1|, gi|909992375|gb|KNG498…
GO:0044464	cell part	40	gi|909990045|gb|KNG47549.1|, gi|909990253|gb|KNG47754.1|, gi|909994559|gb|KNG51985.1|, gi|909986533|gb|KNG44194.1|, gi|909992452|gb|KNG49906.1|, gi|909989024|gb|KNG46562.1|, gi|909987610|gb|KNG45220.1|, gi|909994755|gb|KNG52181.1|, gi|909988435|gb|KNG45989.1|, gi|909994656|gb|KNG52082.1|, gi|909988741|gb|KNG46282.1|, gi|909992016|gb|KNG49477.1|, gi|909992375|gb|KNG49831.1|, gi|909995202|gb|KNG526…
GO:0016020	membrane	18	gi|909988700|gb|KNG46244.1|, gi|909991853|gb|KNG49317.1|, gi|909987936|gb|KNG45522.1|, gi|909992806|gb|KNG50258.1|, gi|909988253|gb|KNG45824.1|, gi|909988873|gb|KNG46412.1|, gi|909992538|gb|KNG49991.1|, gi|909992102|gb|KNG49563.1|, gi|909994410|gb|KNG51838.1|, gi|909991297|gb|KNG48769.1|, gi|909989128|gb|KNG46663.1|, gi|909991072|gb|KNG48551.1|, gi|909986631|gb|KNG44289.1|, gi|909994672|gb|KNG520…
GO:0043226	organelle	17	gi|909990045|gb|KNG47549.1|, gi|909991095|gb|KNG48574.1|, gi|909990253|gb|KNG47754.1|, gi|909986533|gb|KNG44194.1|, gi|909992806|gb|KNG50258.1|, gi|909987305|gb|KNG44923.1|, gi|909987595|gb|KNG45205.1|, gi|909988379|gb|KNG45935.1|, gi|909990182|gb|KNG47686.1|, gi|909992461|gb|KNG49915.1|, gi|909994755|gb|KNG52181.1|, gi|909994406|gb|KNG51834.1|, gi|909991408|gb|KNG48878.1|, gi|909992016|gb|KNG494…
GO:0044425	membrane part	10	gi|909994410|gb|KNG51838.1|, gi|909991297|gb|KNG48769.1|, gi|909989128|gb|KNG46663.1|, gi|909987936|gb|KNG45522.1|, gi|909992806|gb|KNG50258.1|, gi|909988253|gb|KNG45824.1|, gi|909991408|gb|KNG48878.1|, gi|909988873|gb|KNG46412.1|, gi|909992538|gb|KNG49991.1|, gi|909992383|gb|KNG49839.1|
GO:0032991	macromolecular complex	8	gi|909994406|gb|KNG51834.1|, gi|909990045|gb|KNG47549.1|, gi|909987595|gb|KNG45205.1|, gi|909987305|gb|KNG44923.1|, gi|909992538|gb|KNG49991.1|, gi|909993371|gb|KNG50813.1|, gi|909995089|gb|KNG52514.1|, gi|909992461|gb|KNG49915.1|
GO:0044421	extracellular region part	8	gi|909995284|gb|KNG52705.1|, gi|909994205|gb|KNG51635.1|, gi|909989004|gb|KNG46542.1|, gi|909988329|gb|KNG45896.1|, gi|909992016|gb|KNG49477.1|, gi|909990562|gb|KNG48044.1|, gi|909992752|gb|KNG50204.1|, gi|909994838|gb|KNG52264.1|
GO:0044422	organelle part	7	gi|909994406|gb|KNG51834.1|, gi|909990045|gb|KNG47549.1|, gi|909987595|gb|KNG45205.1|, gi|909991408|gb|KNG48878.1|, gi|909993371|gb|KNG50813.1|, gi|909992461|gb|KNG49915.1|, gi|909991558|gb|KNG49026.1|
GO:0031974	membrane-enclosed lumen	5	gi|909994406|gb|KNG51834.1|, gi|909990045|gb|KNG47549.1|, gi|909993371|gb|KNG50813.1|, gi|909992461|gb|KNG49915.1|, gi|909991558|gb|KNG49026.1|
