# Supplementary material for: Prediction of pathogenesis-related secreted proteins from Stemphylium lycopersici
Source: BMC Microbiol. 2018 Nov 20;18:191. doi: 10.1186/s12866-018-1329-y (PMC6247510; doi:10.1186/s12866-018-1329-y)
Supplement: Supplementary file 3 — PHI details. (XLSX 14 kb) [file 12866_2018_1329_MOESM3_ESM.xlsx]

## Sheet: effectors
ID	Description of PHI
KNG52116.1	glycoside hydrolase family 61 protein
KNG51985.1	trypsin
KNG50658.1	glycoside hydrolase family 61 protein
KNG49969.1	glycoside hydrolase family 61 protein
KNG52702.1	glycoside hydrolase family 61 protein
KNG48946.1	parallel beta-helix repeat protein
KNG47511.1	deuterolysin metalloprotease
KNG47480.1	glycoside hydrolase family 61 protein
KNG47075.1	glycoside hydrolase family 61 protein
KNG47033.1	trypsin
KNG44340.1	glycoside hydrolase family 12 protein
KNG52447.1	hypothetical protein TW65_00259
KNG49167.1	carbohydrate-binding module family 1 protein

## Sheet: increased_virulence
ID	Description of PHI
KNG47937.1	polysaccharide lyase family 1 protein
KNG52049.1	glycoside hydrolase family 37 protein
KNG51865.1	carbohydrate esterase family 5 protein
KNG49292.1	carbohydrate esterase family 5 protein
KNG51587.1	polysaccharide lyase family 1 protein
KNG48201.1	eliciting plant response protein
KNG47032.1	pectate lyase

## Sheet: unaffected_pathogenicity
ID	Description of PHI
KNG47549.1	glycoside hydrolase family 12 protein
KNG52247.1	glycoside hydrolase family 61 protein
KNG47153.1	glycoside hydrolase family 61 protein
KNG47004.1	glycoside hydrolase family 7 protein
KNG46699.1	glycoside hydrolase family 10 protein
KNG46659.1	glycoside hydrolase family 61 protein
KNG46635.1	hypothetical protein TW65_06639
KNG46131.1	rhamnogalacturonase a
KNG45691.1	exopolygalacturonase
KNG45090.1	glycoside hydrolase family 61 protein
KNG44923.1	carbohydrate-binding module family 1 protein
KNG44529.1	glycoside hydrolase family 10 protein
KNG44433.1	glycoside hydrolase family 61 protein
KNG52067.1	hypothetical protein TW65_00532
KNG52032.1	polygalacturonase
KNG52737.1	glycoside hydrolase family 35 protein
KNG52705.1	acetylcholinesterase precursor
KNG52655.1	carboxylesterase family protein
KNG52048.1	carbohydrate esterase family 5 protein
KNG52033.1	glycoside hydrolase family 35 protein
KNG52019.1	fad binding domain-containing protein
KNG51840.1	alpha beta-hydrolase
KNG51834.1	glycoside hydrolase family 7 protein
KNG51415.1	glycoside hydrolase family 35 protein
KNG51264.1	alkaline serine protease alp1
KNG51769.1	fad binding domain-containing protein
KNG51072.1	6-hydroxy-d-nicotine oxidase protein
KNG50944.1	fad binding domain-containing protein
KNG50858.1	carboxylesterase type b
KNG50766.1	alkaline serine protease alp1
KNG50590.1	catalase
KNG50248.1	carbohydrate-binding module family 1 protein
KNG50098.1	carbohydrate esterase family 1 protein
KNG50079.1	triacylglycerol lipase
KNG49991.1	histidine acid phosphatase
KNG49974.1	glycoside hydrolase family 7 protein
KNG49894.1	carboxylesterase family protein
KNG49848.1	di-copper centre-containing protein
KNG49844.1	subtilisin-like serine protease pr1a
KNG49554.1	extracellular serine-threonine rich protein
KNG49324.1	feruloyl esterase b
KNG48600.1	multicopper oxidase
KNG48497.1	glycoside hydrolase family 28 protein
KNG48215.1	di-copper centre-containing
KNG48135.1	para-nitrobenzyl esterase
KNG47980.1	carbon-nitrogen hydrolase
KNG47875.1	multicopper oxidase
KNG47716.1	glycoside hydrolase family 28 protein
KNG47674.1	carbohydrate-binding module family 1 protein
KNG51186.1	oxalate decarboxylase
KNG47360.1	carboxylesterase
KNG47157.1	fad binding domain-containing protein
KNG47117.1	tyrosinase central domain protein
KNG51113.1	glycoside hydrolase family 61 protein
KNG46775.1	para-nitrobenzyl esterase
KNG51099.1	glycoside hydrolase family 61 protein
KNG46464.1	peptidase s8 s53 subtilisin kexin sedolisin protein
KNG46186.1	isoamyl alcohol oxidase
KNG45991.1	carbohydrate esterase family 1 protein
KNG45896.1	carboxylesterase family protein
KNG45825.1	carbohydrate esterase family protein
KNG45760.1	fad binding domain-containing protein
KNG51010.1	glycoside hydrolase family 61 protein
KNG45573.1	carbohydrate-binding module family 18
KNG45443.1	lipase 3 precursor
KNG45283.1	carbohydrate esterase family 4 protein
KNG45205.1	carbohydrate esterase family 8 protein
KNG50869.1	family 61 endoglucanase protein
KNG44446.1	multicopper oxidase
KNG50651.1	glycoside hydrolase family 61 protein
KNG43961.1	carbohydrate esterase family 8 protein
KNG50087.1	carbohydrate esterase family 5 protein
KNG49834.1	tyrosinase central domain-containing protein
KNG49749.1	carbohydrate-binding module family 18

## Sheet: loss_of_pathogenicity
ID	Description of PHI
KNG52098.1	glycoside hydrolase family 3 protein
KNG50074.1	glycoside hydrolase family 3 protein
KNG49563.1	glycoside hydrolase family 3 protein
KNG48551.1	beta-glucosidase
KNG48076.1	beta-glucosidase d
KNG47095.1	glycoside hydrolase family 15 protein
KNG44253.1	glycoside hydrolase family 3 protein

## Sheet: reduced_virulence
ID	Description of PHI
KNG48022.1	acid phosphatase pho12 precursor
KNG47954.1	polysaccharide lyase family 1 protein
KNG47937.1	polysaccharide lyase family 1 protein
KNG47828.1	pectin lyase
KNG47520.1	class ii peroxidase
KNG45824.1	fad binding domain-containing protein
KNG45620.1	hypothetical protein TW65_07634
KNG45220.1	glycoside hydrolase family 5 protein
KNG44743.1	phosphoglycerate mutase family protein
KNG44514.1	sterigmatocystin biosynthesis peroxidase-like protein
KNG44339.1	alkaline phosphatase
KNG52407.1	glycoside hydrolase family 31 protein
KNG52294.1	glycerol-3-phosphate mitochondrial precursor
KNG52092.1	glycoside hydrolase family 28 protein
KNG52082.1	carbohydrate esterase family 8 protein
KNG51838.1	gmc oxidoreductase
KNG51646.1	polysaccharide lyase family 3 protein
KNG51282.1	acid phosphatase
KNG51237.1	minor extracellular protease vpr protein
KNG51088.1	pectin lyase
KNG50826.1	glutamyl-trna amidotransferase subunit a
KNG50813.1	alkaline phosphatase
KNG50705.1	pectate lyase
KNG50676.1	serine protease
KNG50306.1	endonuclease exonuclease phosphatase family protein
KNG50269.1	fad binding domain-containing protein
KNG50171.1	amidase family protein
KNG49839.1	glycoside hydrolase family 31 protein
KNG49831.1	glucan 1,3-beta-glucosidase precursor
KNG49752.1	lipase precursor
KNG49667.1	carboxylesterase family protein
KNG49477.1	beta-ig-h3 fasciclin
KNG48998.1	hypothetical protein TW65_03979
KNG51587.1	polysaccharide lyase family 1 protein
KNG48895.1	dipeptidyl peptidase 4
KNG48760.1	cell surface protein
KNG48707.1	polysaccharide lyase family 1 protein
KNG48647.1	gmc oxidoreductase
KNG51272.1	polysaccharide lyase family 3 protein
KNG47970.1	peptidase a1 protein
KNG47485.1	glycoside hydrolase family 2 protein
KNG47233.1	metalloprotease
KNG47032.1	pectate lyase
KNG46673.1	glycoside hydrolase family 31 protein
KNG46562.1	glycoside hydrolase family 17 protein
KNG46314.1	hypothetical protein TW65_86951
KNG51081.1	pectin lyase-like protein
KNG46282.1	major allergen asp f 2 precursor
KNG45861.1	deoxyribonuclease -related protein
KNG45567.1	glycoside hydrolase family 17 protein
KNG45018.1	glycoside hydrolase family 18 protein
KNG44392.1	aspartic endopeptidase pep1
KNG44063.1	gmc oxidoreductase
KNG43943.1	fad binding domain-containing protein
KNG50334.1	gmc oxidoreductase
KNG49438.1	polysaccharide lyase family 3 protein
KNG48784.1	polysaccharide lyase family 3 protein
KNG48769.1	glycoside hydrolase family 10 protein
