# Supplementary material for: Prediction of pathogenesis-related secreted proteins from Stemphylium lycopersici
Source: BMC Microbiol. 2018 Nov 20;18:191. doi: 10.1186/s12866-018-1329-y (PMC6247510; doi:10.1186/s12866-018-1329-y)
Supplement: Supplementary file 4 — CAZyme details. (XLSX 74 kb) [file 12866_2018_1329_MOESM4_ESM.xlsx]

## Sheet: Sheet1
CAZy Families	SequenceID	Query-Length	Query-Pfam domains	Subject gi	Subject-Length	Subject-Pfam domains	Organism	Domain Consistant	Length Consistant	Subject EC	Subject GenBankID
AA1	gi|909991125|gb|KNG48600.1| multicopper oxidase [Stemphylium lycopersici]	753	Cu-oxidase_3|Cu-oxidase|Cu-oxidase_2	BAE54583.1	600	Cu-oxidase_3|Cu-oxidase|Cu-oxidase_2	Aspergillus oryzae RIB40	YES	NO		Q2UV32
AA1	gi|909986799|gb|KNG44446.1| multicopper oxidase [Stemphylium lycopersici]	603	Cu-oxidase_3|Cu-oxidase|Cu-oxidase_2	CCT61140.1	609	Cu-oxidase_3|Cu-oxidase|Cu-oxidase_2	Leptosphaeria maculans JN3	YES	YES
AA1	gi|909990378|gb|KNG47875.1| multicopper oxidase [Stemphylium lycopersici]	990	Cu-oxidase_3|Cu-oxidase|Cu-oxidase_2|SET	BAE61606.1	615	Cu-oxidase_3|Cu-oxidase|Cu-oxidase_2	Aspergillus oryzae RIB40	NO	NO		Q2UA09
AA2	gi|909993628|gb|KNG51066.1| class ii peroxidase [Stemphylium lycopersici]	294	peroxidase	CCF45286.1	436	peroxidase	Colletotrichum higginsianum IMI 349063	YES	NO
AA2	gi|909994762|gb|KNG52188.1| ligninase h2 precursor [Stemphylium lycopersici]	404	peroxidase	CCF45286.1	436	peroxidase	Colletotrichum higginsianum IMI 349063	YES	YES
AA2	gi|909990016|gb|KNG47520.1| class ii peroxidase [Stemphylium lycopersici]	358	peroxidase	CCF45286.1	436	peroxidase	Colletotrichum higginsianum IMI 349063	YES	YES
AA3	gi|909991173|gb|KNG48647.1| gmc oxidoreductase [Stemphylium lycopersici]	629	GMC_oxred_N|GMC_oxred_C	CCA74023.1	627	GMC_oxred_N|GMC_oxred_C	Piriformospora indica	YES	YES
AA3	gi|909994410|gb|KNG51838.1| gmc oxidoreductase [Stemphylium lycopersici]	599	GMC_oxred_N|GMC_oxred_C	CAK40715.1	601	GMC_oxred_N|GMC_oxred_C	Aspergillus niger CBS 513.88	YES	YES		A2QWL1
AA3	gi|909992884|gb|KNG50334.1| gmc oxidoreductase [Stemphylium lycopersici]	632	GMC_oxred_N|GMC_oxred_C	BAM91661.1	554	GMC_oxred_N|GMC_oxred_C	Agromonas oligotrophica S58	YES	YES
AA3	gi|909986398|gb|KNG44063.1| gmc oxidoreductase [Stemphylium lycopersici]	613	GMC_oxred_N|GMC_oxred_C	CCA74023.1	627	GMC_oxred_N|GMC_oxred_C	Piriformospora indica	YES	YES
AA3|AA8	gi|909994373|gb|KNG51801.1| carbohydrate-binding module family 1 protein [Stemphylium lycopersici]	876	GMC_oxred_N|GMC_oxred_C|CBM_1	CBY00194.1	807	GMC_oxred_N|GMC_oxred_C	Leptosphaeria maculans JN3	NO	YES
AA3|AA8	gi|909990371|gb|KNG47868.1| carbohydrate-binding module family 1 protein [Stemphylium lycopersici]	941	GMC_oxred_N|GMC_oxred_C|CBM_1	CCF31824.1	804	GMC_oxred_N|GMC_oxred_C	Colletotrichum higginsianum IMI 349063	NO	YES
AA7	gi|909993503|gb|KNG50944.1| fad binding domain-containing protein [Stemphylium lycopersici]	529	FAD_binding_4	AGG72252.1	492	FAD_binding_4|BBE	Sinorhizobium meliloti 2011	NO	YES
AA7	gi|909993503|gb|KNG50944.1| fad binding domain-containing protein [Stemphylium lycopersici]	529	FAD_binding_4	AGA10493.1	492	FAD_binding_4|BBE	Sinorhizobium meliloti GR4	NO	YES
AA7	gi|909988641|gb|KNG46186.1| isoamyl alcohol oxidase [Stemphylium lycopersici]	587	BBE	AGG01719.1	458	FAD_binding_4|BBE	Bacillus thuringiensis serovar thuringiensis str. IS5056	NO	NO
AA7	gi|909988641|gb|KNG46186.1| isoamyl alcohol oxidase [Stemphylium lycopersici]	587	BBE	AFV18767.1	458	FAD_binding_4|BBE	Bacillus thuringiensis Bt407	NO	NO
AA7	gi|909988641|gb|KNG46186.1| isoamyl alcohol oxidase [Stemphylium lycopersici]	587	BBE	AGE78595.1	458	FAD_binding_4|BBE	Bacillus thuringiensis serovar kurstaki str. HD73	NO	NO
AA7	gi|909993635|gb|KNG51072.1| 6-hydroxy-d-nicotine oxidase protein [Stemphylium lycopersici]	511	FAD_binding_4|BBE	CCA70426.1	533	FAD_binding_4	Piriformospora indica	NO	YES
AA7	gi|909988186|gb|KNG45760.1| fad binding domain-containing protein [Stemphylium lycopersici]	534	FAD_binding_4	CCK28668.1	469	FAD_binding_4	Streptomyces davawensis JCM 4913	YES	YES
AA7	gi|909994593|gb|KNG52019.1| fad binding domain-containing protein [Stemphylium lycopersici]	623	FAD_binding_4	CCK29139.1	530	FAD_binding_4	Streptomyces davawensis JCM 4913	YES	YES
AA7	gi|909994593|gb|KNG52019.1| fad binding domain-containing protein [Stemphylium lycopersici]	623	FAD_binding_4	BAC71793.1	538	FAD_binding_4	Streptomyces avermitilis MA-4680	YES	YES
AA7	gi|909986274|gb|KNG43943.1| fad binding domain-containing protein [Stemphylium lycopersici]	498	FAD_binding_4	AGG72252.1	492	FAD_binding_4|BBE	Sinorhizobium meliloti 2011	NO	YES
AA7	gi|909986274|gb|KNG43943.1| fad binding domain-containing protein [Stemphylium lycopersici]	498	FAD_binding_4	AGA10493.1	492	FAD_binding_4|BBE	Sinorhizobium meliloti GR4	NO	YES
AA7	gi|909992817|gb|KNG50269.1| fad binding domain-containing protein [Stemphylium lycopersici]	519	FAD_binding_4	CCK28668.1	469	FAD_binding_4	Streptomyces davawensis JCM 4913	YES	YES
AA7	gi|909989649|gb|KNG47157.1| fad binding domain-containing protein [Stemphylium lycopersici]	560	FAD_binding_4|BBE	AGK29886.1	702	FAD_binding_4|BBE	Volvariella volvacea PYd21	YES	NO
AA9	gi|909987479|gb|KNG45090.1| glycoside hydrolase family 61 protein [Stemphylium lycopersici]	289	Glyco_hydro_61	BAE59290.1	263	Glyco_hydro_61	Aspergillus oryzae RIB40	YES	YES		Q2UGM5
AA9	gi|909994821|gb|KNG52247.1| glycoside hydrolase family 61 protein [Stemphylium lycopersici]	335	Glyco_hydro_61	CAP67176.1	262	Glyco_hydro_61	Podospora anserina S mat+	YES	NO		B2AS05
AA9	gi|909989644|gb|KNG47153.1| glycoside hydrolase family 61 protein [Stemphylium lycopersici]	295	Glyco_hydro_61	CAP91809.1	258	Glyco_hydro_61	Penicillium chrysogenum Wisconsin 54-1255	YES	YES		B6H3U0
AA9	gi|909986786|gb|KNG44433.1| glycoside hydrolase family 61 protein [Stemphylium lycopersici]	250	Glyco_hydro_61	XP_383871.1	257	Glyco_hydro_61	Fusarium graminearum PH-1	YES	YES
AA9	gi|909993427|gb|KNG50869.1| family 61 endoglucanase protein [Stemphylium lycopersici]	249	Glyco_hydro_61	CAP73320.1	289	Glyco_hydro_61	Podospora anserina S mat+	YES	YES		B2B695
AA9	gi|909995022|gb|KNG52447.1| hypothetical protein TW65_00259 [Stemphylium lycopersici]	306	Glyco_hydro_61	CAK41095.1	441	Glyco_hydro_61	Aspergillus niger CBS 513.88	YES	NO		A2QYU6
AA9	gi|909992516|gb|KNG49969.1| glycoside hydrolase family 61 protein [Stemphylium lycopersici]	220	Glyco_hydro_61	CAP67481.1	238	Glyco_hydro_61	Podospora anserina S mat+	YES	YES		B2ASV8
AA9	gi|909993215|gb|KNG50658.1| glycoside hydrolase family 61 protein [Stemphylium lycopersici]	220	Glyco_hydro_61	CBY02242.1	236	Glyco_hydro_61	Leptosphaeria maculans v23.1.3	YES	YES		E5ACP0
AA9	gi|909993208|gb|KNG50651.1| glycoside hydrolase family 61 protein [Stemphylium lycopersici]	245	Glyco_hydro_61	CBY01974.1	259	Glyco_hydro_61	Leptosphaeria maculans v23.1.3	YES	YES		E5AFI5
AA9	gi|909993663|gb|KNG51099.1| glycoside hydrolase family 61 protein [Stemphylium lycopersici]	229	Glyco_hydro_61	AEV53599.1	242	Glyco_hydro_61	Pyrenochaeta lycopersici ISPaVe ER 1211	YES	YES
AA9	gi|909989565|gb|KNG47075.1| glycoside hydrolase family 61 protein [Stemphylium lycopersici]	499	Glyco_hydro_61	BAE58643.1	441	Glyco_hydro_61	Aspergillus oryzae RIB40	YES	YES		Q2UIH2
AA9	gi|909993569|gb|KNG51010.1| glycoside hydrolase family 61 protein [Stemphylium lycopersici]	330	Glyco_hydro_61	CBY01257.1	248	Glyco_hydro_61	Leptosphaeria maculans v23.1.3	YES	NO		E5ADG8
AA9	gi|909993677|gb|KNG51113.1| glycoside hydrolase family 61 protein [Stemphylium lycopersici]	336	Glyco_hydro_61	CAQ16278.1	274	Glyco_hydro_61	Glomerella graminicola M2	YES	YES		B5WYD8
AA9	gi|909989975|gb|KNG47480.1| glycoside hydrolase family 61 protein [Stemphylium lycopersici]	230	Glyco_hydro_61	CCA74246.1	239	Glyco_hydro_61	Piriformospora indica	YES	YES
AA9	gi|909989975|gb|KNG47480.1| glycoside hydrolase family 61 protein [Stemphylium lycopersici]	230	Glyco_hydro_61	AEO68157.1	240	Glyco_hydro_61	Thielavia terrestris NRRL 8126	YES	YES
AA9	gi|909989124|gb|KNG46659.1| glycoside hydrolase family 61 protein [Stemphylium lycopersici]	248	Glyco_hydro_61	AEO64177.1	381	Glyco_hydro_61	Thielavia terrestris NRRL 8126	YES	NO
AA9	gi|909991345|gb|KNG48816.1| glycoside hydrolase family 61 protein [Stemphylium lycopersici]	192	Glyco_hydro_61	CAP65971.1	260	Glyco_hydro_61	Podospora anserina S mat+	YES	NO		B2API9
AA9|CBM1	gi|909992796|gb|KNG50248.1| carbohydrate-binding module family 1 protein [Stemphylium lycopersici]	375	Glyco_hydro_61|CBM_1	AFO72237.1	355	Glyco_hydro_61	Heterobasidion parviporum	NO	YES
AA9|CBM1	gi|909991699|gb|KNG49167.1| carbohydrate-binding module family 1 protein [Stemphylium lycopersici]	326	Glyco_hydro_61	AEO58169.1	336	Glyco_hydro_61	Myceliophthora thermophila ATCC 42464	YES	YES
AA9|CBM1	gi|909990170|gb|KNG47674.1| carbohydrate-binding module family 1 protein [Stemphylium lycopersici]	638	Glyco_hydro_61|CBM_1|Mpv17_PMP22	BAE55582.1	380	Glyco_hydro_61	Aspergillus oryzae RIB40	NO	NO		Q2US83
AA9|CBM1	gi|909994690|gb|KNG52116.1| glycoside hydrolase family 61 protein [Stemphylium lycopersici]	290	Glyco_hydro_61	CCA74449.1	301	Glyco_hydro_61	Piriformospora indica	YES	YES
AA9|CBM1	gi|909995281|gb|KNG52702.1| glycoside hydrolase family 61 protein [Stemphylium lycopersici]	206	Glyco_hydro_61	AEO56416.1	319	Glyco_hydro_61	Myceliophthora thermophila ATCC 42464	YES	NO
CBM1	gi|909991916|gb|KNG49377.1| hypothetical protein TW65_03547 [Stemphylium lycopersici]	819	DUF1996|HET	AEO58207.1	439	DUF1996	Myceliophthora thermophila ATCC 42464	NO	NO
CBM1	gi|909992899|gb|KNG50349.1| hypothetical protein TW65_02825 [Stemphylium lycopersici]	344	DUF1996	AEO58207.1	439	DUF1996	Myceliophthora thermophila ATCC 42464	YES	NO
CBM1	gi|909987305|gb|KNG44923.1| carbohydrate-binding module family 1 protein [Stemphylium lycopersici]	214	n/a	CCA73934.1	NA	n/a	Piriformospora indica	n/a	n/a
CBM1	gi|909989270|gb|KNG46794.1| hypothetical protein TW65_06448 [Stemphylium lycopersici]	347	DUF1996	AEO58207.1	439	DUF1996	Myceliophthora thermophila ATCC 42464	YES	NO
CBM1	gi|909992617|gb|KNG50069.1| hypothetical protein TW65_02988 [Stemphylium lycopersici]	337	DUF1996	AEO58207.1	439	DUF1996	Myceliophthora thermophila ATCC 42464	YES	NO
CBM1	gi|909989210|gb|KNG46741.1| hypothetical protein TW65_06555 [Stemphylium lycopersici]	348	DUF1996	AEO58207.1	439	DUF1996	Myceliophthora thermophila ATCC 42464	YES	NO
CBM1	gi|909987310|gb|KNG44928.1| hypothetical protein TW65_08169 [Stemphylium lycopersici]	165	n/a	CCA68016.1	NA	n/a	Piriformospora indica	n/a	n/a
CBM10|CBM2	gi|909990701|gb|KNG48183.1| gluconolactonase [Stemphylium lycopersici]	399	SGL	ACR14707.1	1862	SGL|GSDH|CBM_2|PSD4|PSCyt3	Teredinibacter turnerae T7901	NO	NO		C5BSV8
CBM12	gi|909994755|gb|KNG52181.1| aminopeptidase y [Stemphylium lycopersici]	508	PA|Peptidase_M28	NP_733527.1	1080	Peptidase_M4_C|Peptidase_M28	Streptomyces coelicolor A3(2)	NO	NO		Q8CK35
CBM12	gi|909992461|gb|KNG49915.1| zn-dependent exopeptidase [Stemphylium lycopersici]	511	Peptidase_M28	ACZ86812.1	1090	Peptidase_M4_C|Peptidase_M28	Streptosporangium roseum DSM 43021	NO	NO		D2AUV0
CBM12	gi|909986762|gb|KNG44409.1| gpi anchored protein [Stemphylium lycopersici]	391	Dioxygenase_C	CCA57567.1	287	Dioxygenase_C	Streptomyces venezuelae ATCC 10712	YES	NO
CBM13	gi|909992854|gb|KNG50306.1| endonuclease exonuclease phosphatase family protein [Stemphylium lycopersici]	439	n/a	CAL79964.1	583	Ricin_B_lectin	Bradyrhizobium sp. ORS278	n/a	NO		A4Z1D8
CBM13	gi|909993830|gb|KNG51264.1| alkaline serine protease alp1 [Stemphylium lycopersici]	411	Inhibitor_I9|Peptidase_S8	ADO75815.1	554	Peptidase_S8|RicinB_lectin_2	Stigmatella aurantiaca DW4/3-1	NO	NO		E3FRN8
CBM13	gi|909988926|gb|KNG46464.1| peptidase s8 s53 subtilisin kexin sedolisin protein [Stemphylium lycopersici]	469	Peptidase_S8	ADO75815.1	554	Peptidase_S8|RicinB_lectin_2	Stigmatella aurantiaca DW4/3-1	NO	YES		E3FRN8
CBM13	gi|909991476|gb|KNG48946.1| parallel beta-helix repeat protein [Stemphylium lycopersici]	355	n/a	AAZ55678.1	576	RicinB_lectin_2	Thermobifida fusca YX	n/a	NO		Q47PE1
CBM13	gi|909992388|gb|KNG49844.1| subtilisin-like serine protease pr1a [Stemphylium lycopersici]	393	Inhibitor_I9|Peptidase_S8	ADO75815.1	554	Peptidase_S8|RicinB_lectin_2	Stigmatella aurantiaca DW4/3-1	NO	NO		E3FRN8
CBM13	gi|909993233|gb|KNG50676.1| serine protease [Stemphylium lycopersici]	532	Inhibitor_I9|Peptidase_S8	ADO75815.1	554	Peptidase_S8|RicinB_lectin_2	Stigmatella aurantiaca DW4/3-1	NO	YES		E3FRN8
CBM13	gi|909993324|gb|KNG50766.1| alkaline serine protease alp1 [Stemphylium lycopersici]	402	Peptidase_S8	ADO75815.1	554	Peptidase_S8|RicinB_lectin_2	Stigmatella aurantiaca DW4/3-1	NO	NO		E3FRN8
CBM13	gi|909990325|gb|KNG47823.1| glutaminase [Stemphylium lycopersici]	680	DUF1793	ACU75807.1	910	DUF1793|RicinB_lectin_2	Catenulispora acidiphila DSM 44928	NO	NO		C7Q3P2
CBM18	gi|909987987|gb|KNG45573.1| carbohydrate-binding module family 18 [Stemphylium lycopersici]	575	FAD_binding_4|BBE	BAI44126.1	731	FAD_binding_4	Magnaporthe oryzae	NO	NO		C9K5U7
CBM18	gi|909992293|gb|KNG49749.1| carbohydrate-binding module family 18 [Stemphylium lycopersici]	314	n/a	BAI44126.1	731	FAD_binding_4	Magnaporthe oryzae	n/a	NO		C9K5U7
CBM18	gi|909992760|gb|KNG50212.1| carbohydrate-binding module family 18 protein [Stemphylium lycopersici]	207	n/a	BAI44119.1	NA	n/a	Magnaporthe oryzae	n/a	n/a		C9K5U0
CBM18	gi|909991969|gb|KNG49430.1| carbohydrate esterase family 4 protein [Stemphylium lycopersici]	349	n/a	CAP62315.1	NA	n/a	Podospora anserina S mat+	n/a	n/a		B2AFU4
CBM18|AA5	gi|909989865|gb|KNG47370.1| carbohydrate-binding module family 18 protein [Stemphylium lycopersici]	818	Glyoxal_oxid_N|DUF1929	CAD89674.1	669	Glyoxal_oxid_N|DUF1929	Botryotinia fuckeliana SAS56	YES	YES
CBM18|GH18	gi|909988199|gb|KNG45773.1| glycoside hydrolase family 18 protein [Stemphylium lycopersici]	1223	Glyco_hydro_18	CAP65874.1	1986	Glyco_hydro_18	Podospora anserina S mat+	YES	NO		B2APF7
CBM18|GH18	gi|909987402|gb|KNG45018.1| glycoside hydrolase family 18 protein [Stemphylium lycopersici]	537	Glyco_hydro_18	AEN14642.1	557	Glyco_hydro_18	Fusarium proliferatum LF061	YES	YES
CBM2|CBM57	gi|909987933|gb|KNG45519.1| cellulose-binding protein [Stemphylium lycopersici]	511	DUF1593	ABD79446.1	946	CBM_2|Malectin|DUF1593	Saccharophagus degradans 2-40	NO	NO		Q21PD3
CBM20|GH15	gi|909988056|gb|KNG45640.1| arylsulfatase precursor [Stemphylium lycopersici]	564	Sulfatase	EAA64118.1	1277	Glyco_hydro_15|CBM_20|Sulfatase	Aspergillus nidulans FGSC A4	NO	NO		Q5AS26
CBM3	gi|909989354|gb|KNG46878.1| endonuclease exonuclease phosphatase family protein [Stemphylium lycopersici]	611	n/a	CCH00931.1	1676	CBM_3	Fibrella aestuarina BUZ 2	n/a	NO
CBM32|AA5	gi|909988527|gb|KNG46078.1| copper radical oxidase [Stemphylium lycopersici]	703	DUF1929	ABJ43047.1	652	F5_F8_type_C|DUF1929	Fusarium graminearum	NO	YES	1.1.3.9	Q01745
CBM32|AA5	gi|909988527|gb|KNG46078.1| copper radical oxidase [Stemphylium lycopersici]	703	DUF1929	ABJ31020.1	652	F5_F8_type_C|DUF1929	Fusarium graminearum	NO	YES	1.1.3.9	Q01745
CBM32|AA5	gi|909994497|gb|KNG51924.1| copper radical oxidase [Stemphylium lycopersici]	512	DUF1929	ABJ43049.1	652	F5_F8_type_C|DUF1929	Fusarium graminearum	NO	NO	1.1.3.9	Q01745
CBM32|AA5	gi|909994497|gb|KNG51924.1| copper radical oxidase [Stemphylium lycopersici]	512	DUF1929	ABJ43050.1	652	F5_F8_type_C|DUF1929	Fusarium graminearum	NO	NO	1.1.3.9	Q01745
CBM32|AA5	gi|909994497|gb|KNG51924.1| copper radical oxidase [Stemphylium lycopersici]	512	DUF1929	ABJ31022.1	652	F5_F8_type_C|DUF1929	Fusarium graminearum	NO	NO	1.1.3.9	Q01745
CBM32|AA5	gi|909994497|gb|KNG51924.1| copper radical oxidase [Stemphylium lycopersici]	512	DUF1929	ABJ43058.1	652	F5_F8_type_C|DUF1929	Fusarium graminearum	NO	NO	1.1.3.9	Q01745
CBM32|AA5	gi|909994497|gb|KNG51924.1| copper radical oxidase [Stemphylium lycopersici]	512	DUF1929	ABJ31030.1	652	F5_F8_type_C|DUF1929	Fusarium graminearum	NO	NO	1.1.3.9	Q01745
CBM32|AA5	gi|909994497|gb|KNG51924.1| copper radical oxidase [Stemphylium lycopersici]	512	DUF1929	ABJ43057.1	652	F5_F8_type_C|DUF1929	Fusarium graminearum	NO	NO	1.1.3.9	Q01745
CBM32|AA5	gi|909994497|gb|KNG51924.1| copper radical oxidase [Stemphylium lycopersici]	512	DUF1929	ABJ31031.1	652	F5_F8_type_C|DUF1929	Fusarium graminearum	NO	NO	1.1.3.9	Q01745
CBM32|AA5	gi|909994497|gb|KNG51924.1| copper radical oxidase [Stemphylium lycopersici]	512	DUF1929	ABJ31023.1	652	F5_F8_type_C|DUF1929	Fusarium graminearum	NO	NO	1.1.3.9	Q01745
CBM32|CBM13	gi|909990011|gb|KNG47515.1| hypothetical protein TW65_05552 [Stemphylium lycopersici]	178	n/a	AFO74857.1	538	F5_F8_type_C	Amycolatopsis mediterranei S699	n/a	NO
CBM32|CBM13	gi|909990011|gb|KNG47515.1| hypothetical protein TW65_05552 [Stemphylium lycopersici]	178	n/a	ADJ43143.1	538	F5_F8_type_C	Amycolatopsis mediterranei U32	n/a	NO		D8I6Z3
CBM5	gi|909994559|gb|KNG51985.1| trypsin [Stemphylium lycopersici]	263	Trypsin	ACY51554.1	456	Trypsin	Vibrio sp. Ex25 EX25	YES	NO		D0M218
CBM5	gi|909993726|gb|KNG51162.1| peptidase s8 subtilisin kexin sedolisin [Stemphylium lycopersici]	783	Pro-kuma_activ	ACU76286.1	NA	n/a	Catenulispora acidiphila DSM 44928	n/a	n/a		C7Q9W7
CBM5	gi|909989523|gb|KNG47033.1| trypsin [Stemphylium lycopersici]	267	Trypsin	BAC94299.1	557	Trypsin	Vibrio vulnificus YJ016	YES	NO		Q7ML92
CBM5	gi|909989523|gb|KNG47033.1| trypsin [Stemphylium lycopersici]	267	Trypsin	ADV86706.1	557	Trypsin	Vibrio vulnificus MO6-24/O	YES	NO	3.2.1.17
CBM5	gi|909989523|gb|KNG47033.1| trypsin [Stemphylium lycopersici]	267	Trypsin	NP_934328.1	558	Trypsin	Vibrio vulnificus YJ016	YES	NO		Q7ML92
CBM5	gi|909992197|gb|KNG49658.1| leupeptin-inactivating enzyme 1 precursor [Stemphylium lycopersici]	496	PA|Peptidase_M28	CCH33084.1	598	Peptidase_M28	Saccharothrix espanaensis DSM 44229 type strain: DSM 44229	NO	YES
CBM50	gi|909992752|gb|KNG50204.1| carboxypeptidase a4 [Stemphylium lycopersici]	414	Peptidase_M14	AFQ43649.1	363	LysM|Peptidase_M14	Desulfosporosinus meridiei DSM 13257	NO	YES
CBM50	gi|909987404|gb|KNG45020.1| hypothetical protein TW65_08149 [Stemphylium lycopersici]	509	n/a	EHK49205.1	NA	n/a	Trichoderma atroviride IMI 206040	n/a	n/a
CBM50	gi|909993803|gb|KNG51237.1| minor extracellular protease vpr protein [Stemphylium lycopersici]	869	Peptidase_S8|Peptidase_S8	ACL69397.1	810	Peptidase_S8	Halothermothrix orenii H 168 H 168; DSM 9562	NO	YES		B8D2H0
CBM50	gi|909990562|gb|KNG48044.1| carboxypeptidase a1 precursor [Stemphylium lycopersici]	420	Peptidase_M14	AEV70581.1	436	PG_binding_1|Peptidase_M14	Clostridium clariflavum DSM 19732	NO	YES
CBM50	gi|909990244|gb|KNG47745.1| hypothetical protein TW65_05484 [Stemphylium lycopersici]	179	n/a	EHK49205.1	NA	n/a	Trichoderma atroviride IMI 206040	n/a	n/a
CBM50	gi|909993595|gb|KNG51035.1| carbohydrate-binding module family 50 protein [Stemphylium lycopersici]	670	n/a	EHK49205.1	NA	n/a	Trichoderma atroviride IMI 206040	n/a	n/a
CBM52	gi|909988036|gb|KNG45620.1| hypothetical protein TW65_07634 [Stemphylium lycopersici]	204	n/a	EAQ88895.1	260	Carb_bind	Chaetomium globosum CBS 148.51	n/a	NO		Q2H751
CBM6	gi|909986291|gb|KNG43960.1| oxidoreductase [Stemphylium lycopersici]	329	DUF1996	AGL19664.1	503	CBM_6|DUF1996	Actinoplanes sp. N902-109	NO	NO
CBM63	gi|909990872|gb|KNG48352.1| carbohydrate-binding module family 63 protein [Stemphylium lycopersici]	397	DPBB_1	CBY01027.1	NA	n/a	Leptosphaeria maculans v23.1.3	n/a	n/a		E5ABI6
CE1	gi|909987492|gb|KNG45103.1| hypothetical protein TW65_98120 [Stemphylium lycopersici]	691	n/a	AFH64114.1	324	Esterase	Paenibacillus mucilaginosus K02	n/a	NO
CE1	gi|909988437|gb|KNG45991.1| carbohydrate esterase family 1 protein [Stemphylium lycopersici]	331	n/a	BAE55946.1	NA	n/a	Aspergillus oryzae RIB40	n/a	n/a		Q2UR69
CE1	gi|909992646|gb|KNG50098.1| carbohydrate esterase family 1 protein [Stemphylium lycopersici]	299	Esterase_phd	ADX07526.1	313	Esterase_phd	Rasamsonia emersonii IMI 392299	YES	YES
CE1	gi|909987512|gb|KNG45123.1| carbohydrate esterase family 1 protein [Stemphylium lycopersici]	348	n/a	BAE55946.1	NA	n/a	Aspergillus oryzae RIB40	n/a	n/a		Q2UR69
CE1	gi|909991860|gb|KNG49324.1| feruloyl esterase b [Stemphylium lycopersici]	311	Esterase_phd	CBY01607.1	323	Esterase_phd	Leptosphaeria maculans v23.1.3	YES	YES		E5AEG8
CE10	gi|909989855|gb|KNG47360.1| carboxylesterase [Stemphylium lycopersici]	541	COesterase	CAB93516.1	499	COesterase	Bacillus sp. BP-7	YES	YES	3.1.1.1	Q9L378
CE10	gi|909987857|gb|KNG45443.1| lipase 3 precursor [Stemphylium lycopersici]	561	COesterase	CAB93516.1	499	COesterase	Bacillus sp. BP-7	YES	YES	3.1.1.1	Q9L378
CE10	gi|909992439|gb|KNG49894.1| carboxylesterase family protein [Stemphylium lycopersici]	554	COesterase	NP_598721.1	572	COesterase	Mus musculus	YES	YES		Q8QZR3
CE10	gi|909989251|gb|KNG46775.1| para-nitrobenzyl esterase [Stemphylium lycopersici]	513	COesterase|Abhydrolase_3	AAA81915.1	502	COesterase	Bacillus subtilis NRRL B8079	NO	YES	3.1.1.-	P37967
CE10	gi|909991459|gb|KNG48929.1| dipeptidyl aminopeptidase [Stemphylium lycopersici]	941	Peptidase_S9	NP_127272.1	645	Peptidase_S9	Pyrococcus abyssi GE5	YES	NO	3.4.19.1	Q9UYB0
CE10	gi|909995284|gb|KNG52705.1| acetylcholinesterase precursor [Stemphylium lycopersici]	593	COesterase	AAA81915.1	502	COesterase	Bacillus subtilis NRRL B8079	YES	YES	3.1.1.-	P37967
CE10	gi|909990653|gb|KNG48135.1| para-nitrobenzyl esterase [Stemphylium lycopersici]	549	COesterase	CAB93516.1	499	COesterase	Bacillus sp. BP-7	YES	YES	3.1.1.1	Q9L378
CE10	gi|909993416|gb|KNG50858.1| carboxylesterase type b [Stemphylium lycopersici]	614	COesterase	AAF61480.1	615	COesterase|AChE_tetra	Equus caballus	NO	YES	3.1.1.8	Q9N1N9
CE10	gi|909995234|gb|KNG52655.1| carboxylesterase family protein [Stemphylium lycopersici]	554	COesterase	NP_296345.1	554	COesterase	Deinococcus radiodurans R1	YES	YES		Q9RR71
CE10	gi|909991530|gb|KNG48998.1| hypothetical protein TW65_03979 [Stemphylium lycopersici]	531	COesterase	NP_571921.1	648	COesterase|COesterase|AChE_tetra	Danio rerio	NO	YES	3.1.1.7	B3DKL4Q9DDE3
CE10	gi|909991425|gb|KNG48895.1| dipeptidyl peptidase 4 [Stemphylium lycopersici]	781	DPPIV_N|Peptidase_S9	NP_593970.1	807	DPPIV_N|Peptidase_S9	Schizosaccharomyces pombe 972h-	YES	YES		O14073
CE10	gi|909986372|gb|KNG44037.1| dipeptidyl-peptidase v precursor [Stemphylium lycopersici]	720	Peptidase_S9	NP_127272.1	645	Peptidase_S9	Pyrococcus abyssi GE5	YES	YES	3.4.19.1	Q9UYB0
CE10	gi|909994412|gb|KNG51840.1| alpha beta-hydrolase [Stemphylium lycopersici]	575	COesterase	AAD25921.1	669	COesterase	Meloidogyne javanica	YES	YES	3.1.1.7	Q9XYA9
CE10	gi|909994412|gb|KNG51840.1| alpha beta-hydrolase [Stemphylium lycopersici]	575	COesterase	CAB93516.1	499	COesterase	Bacillus sp. BP-7	YES	YES	3.1.1.1	Q9L378
CE10	gi|909992627|gb|KNG50079.1| triacylglycerol lipase [Stemphylium lycopersici]	565	COesterase	AAA81915.1	502	COesterase	Bacillus subtilis NRRL B8079	YES	YES	3.1.1.-	P37967
CE10	gi|909992206|gb|KNG49667.1| carboxylesterase family protein [Stemphylium lycopersici]	544	COesterase	NP_000656.1	628	COesterase|AChE_tetra	Homo sapiens	NO	YES	3.1.1.7	P22303
CE10	gi|909988329|gb|KNG45896.1| carboxylesterase family protein [Stemphylium lycopersici]	693	COesterase|Abhydrolase_3	CAC37792.1	616	COesterase|AChE_tetra	Gallus gallus	NO	YES	3.1.1.8	Q90ZK8
CE15	gi|909995168|gb|KNG52590.1| carbohydrate esterase family 15 protein [Stemphylium lycopersici]	391	n/a	AEO68173.1	NA	n/a	Thielavia terrestris NRRL 8126	n/a	n/a
CE16	gi|909990260|gb|KNG47761.1| carbohydrate esterase family 16 protein [Stemphylium lycopersici]	341	n/a	EAA57793.1	NA	n/a	Aspergillus nidulans FGSC A4	n/a	n/a		Q5B0K0
CE4|CBM18	gi|909987680|gb|KNG45283.1| carbohydrate esterase family 4 protein [Stemphylium lycopersici]	872	Polysacc_deac_1	BAI44124.1	542	Polysacc_deac_1	Magnaporthe oryzae	YES	NO		C9K5U5
CE5	gi|909988254|gb|KNG45825.1| carbohydrate esterase family protein [Stemphylium lycopersici]	423	Cutinase	BAE58644.1	223	Cutinase	Aspergillus oryzae RIB40	YES	NO		Q2UIH1
CE5	gi|909988379|gb|KNG45935.1| carbohydrate esterase family 5 protein [Stemphylium lycopersici]	408	Cutinase	XP_366296.1	389	Cutinase	Magnaporthe grisea 70-15	YES	YES
CE5	gi|909994438|gb|KNG51865.1| carbohydrate esterase family 5 protein [Stemphylium lycopersici]	250	Cutinase	XP_369666.1	230	Cutinase	Magnaporthe grisea 70-15	YES	YES		G4N0H2
CE5	gi|909992635|gb|KNG50087.1| carbohydrate esterase family 5 protein [Stemphylium lycopersici]	254	Cutinase	CAK41954.1	275	Cutinase	Aspergillus niger CBS 513.88	YES	YES		A2R2W3
CE5	gi|909994622|gb|KNG52048.1| carbohydrate esterase family 5 protein [Stemphylium lycopersici]	237	Cutinase	CAA46582.1	236	Cutinase	Ascochyta rabiei	YES	YES		P29292
CE5	gi|909988175|gb|KNG45749.1| cutinase 1 [Stemphylium lycopersici]	229	Cutinase	BAK82405.1	252	Cutinase	Cryptococcus sp. S-2	YES	YES	3.1.1.74	Q874E9
CE5	gi|909988885|gb|KNG46424.1| carbohydrate esterase family 5 protein [Stemphylium lycopersici]	346	Cutinase	CAL00335.1	244	Cutinase	Aspergillus niger CBS 513.88	YES	NO		A2QT47
CE5	gi|909992591|gb|KNG50043.1| carbohydrate esterase family 5 protein [Stemphylium lycopersici]	228	Cutinase	XP_368098.1	243	Cutinase	Magnaporthe grisea 70-15	YES	YES		G4NBZ1
CE5	gi|909991824|gb|KNG49292.1| carbohydrate esterase family 5 protein [Stemphylium lycopersici]	219	Cutinase	CCD43152.1	219	Cutinase	Botryotinia fuckeliana	YES	YES
CE8	gi|909994656|gb|KNG52082.1| carbohydrate esterase family 8 protein [Stemphylium lycopersici]	336	Pectinesterase	AAD51853.1	349	Pectinesterase	Vitis riparia	YES	YES	3.1.1.11	Q9SW71
CE8	gi|909986292|gb|KNG43961.1| carbohydrate esterase family 8 protein [Stemphylium lycopersici]	332	Pectinesterase	CBX92069.1	352	Pectinesterase	Leptosphaeria maculans v23.1.3	YES	YES		E5R599
CE8	gi|909987595|gb|KNG45205.1| carbohydrate esterase family 8 protein [Stemphylium lycopersici]	384	Pectinesterase	CBX91374.1	413	Pectinesterase	Leptosphaeria maculans v23.1.3	YES	YES		E4ZJT9
GH10	gi|909986886|gb|KNG44529.1| glycoside hydrolase family 10 protein [Stemphylium lycopersici]	337	Glyco_hydro_10	AAT49296.1	344	Glyco_hydro_10	Bipolaris zeicola SB111	YES	YES		Q6GXE5
GH10	gi|909991297|gb|KNG48769.1| glycoside hydrolase family 10 protein [Stemphylium lycopersici]	358	Glyco_hydro_10	CBX90572.1	366	Glyco_hydro_10	Leptosphaeria maculans v23.1.3	YES	YES		E4ZH02
GH10|CBM1	gi|909989165|gb|KNG46699.1| glycoside hydrolase family 10 protein [Stemphylium lycopersici]	445	CBM_1|Glyco_hydro_10	AAF05698.1	439	Glyco_hydro_10	Alternaria alternata	NO	YES		Q9UVP5
GH105	gi|909988434|gb|KNG45988.1| hypothetical protein TW65_07265 [Stemphylium lycopersici]	436	n/a	ACB74661.1	836	Glyco_hydro_88	Opitutus terrae PB90-1	n/a	NO		B1ZRY5
GH105	gi|909991154|gb|KNG48628.1| glycoside hydrolase family 105 protein [Stemphylium lycopersici]	384	Glyco_hydro_88	CBX92793.1	395	Glyco_hydro_88	Leptosphaeria maculans v23.1.3	YES	YES		E4ZLW3
GH11	gi|909988873|gb|KNG46412.1| endo-1,4-beta-xylanase B [Stemphylium lycopersici]	227	Glyco_hydro_11	CBX97200.1	277	Glyco_hydro_11	Leptosphaeria maculans v23.1.3	YES	YES		E5A0Q4
GH11	gi|909988893|gb|KNG46432.1| glycoside hydrolase family 11 protein [Stemphylium lycopersici]	246	Glyco_hydro_11	ABG33753.1	244	Glyco_hydro_11	Alternaria sp. HB186	YES	YES	3.2.1.8	Q0Q592
GH11	gi|909988447|gb|KNG46000.1| glycoside hydrolase family 11 protein [Stemphylium lycopersici]	231	Glyco_hydro_11	CAD70174.1	244	Glyco_hydro_11	Setosphaeria turcica	YES	YES		Q70T28
GH11	gi|909986794|gb|KNG44441.1| glycoside hydrolase family 11 protein [Stemphylium lycopersici]	222	Glyco_hydro_11	AEO68571.1	236	Glyco_hydro_11	Thielavia terrestris NRRL 8126	YES	YES
GH11	gi|909989587|gb|KNG47097.1| glycoside hydrolase family 11 protein [Stemphylium lycopersici]	227	Glyco_hydro_11	CAB52417.1	240	Glyco_hydro_11	Setosphaeria turcica	YES	YES	3.2.1.8	Q9UVZ3
GH12	gi|909990045|gb|KNG47549.1| glycoside hydrolase family 12 protein [Stemphylium lycopersici]	239	Glyco_hydro_12	AAF65311.1	252	Glyco_hydro_12	Bipolaris zeicola	YES	YES	3.2.1.73	Q9P8N6
GH12	gi|909986693|gb|KNG44340.1| glycoside hydrolase family 12 protein [Stemphylium lycopersici]	245	Glyco_hydro_12	CBX99520.1	754	Glyco_hydro_12	Leptosphaeria maculans v23.1.3	YES	NO		E5A7C5
GH128	gi|909989075|gb|KNG46613.1| glycoside hydrolase family 128 protein [Stemphylium lycopersici]	270	Glyco_hydro_cc	ACP93305.1	278	Glyco_hydro_cc	unidentified	YES	YES
GH128	gi|909993105|gb|KNG50548.1| glycoside hydrolase family 128 protein [Stemphylium lycopersici]	464	Glyco_hydro_cc	EAA59234.1	292	Glyco_hydro_cc	Aspergillus nidulans FGSC A4	YES	NO		C8V652
GH131	gi|909993242|gb|KNG50685.1| glycoside hydrolase family 131 protein [Stemphylium lycopersici]	262	n/a	CBY02312.1	NA	n/a	Leptosphaeria maculans v23.1.3	n/a	n/a		E5ACW0
GH131	gi|909987470|gb|KNG45081.1| glycoside hydrolase family 131 protein [Stemphylium lycopersici]	379	n/a	CBY02312.1	NA	n/a	Leptosphaeria maculans v23.1.3	n/a	n/a		E5ACW0
GH15	gi|909989585|gb|KNG47095.1| glycoside hydrolase family 15 protein [Stemphylium lycopersici]	524	Glyco_hydro_15	CAY05372.1	615	Glyco_hydro_15	Yarrowia lipolytica W29	YES	YES
GH15	gi|909989585|gb|KNG47095.1| glycoside hydrolase family 15 protein [Stemphylium lycopersici]	524	Glyco_hydro_15	CAG79155.1	615	Glyco_hydro_15	Yarrowia lipolytica CLIB122 CLIB99	YES	YES		Q6C6Y8
GH15	gi|909989585|gb|KNG47095.1| glycoside hydrolase family 15 protein [Stemphylium lycopersici]	524	Glyco_hydro_15	CAY05397.1	532	Glyco_hydro_15	Saccharomycopsis fibuligera HUT 7212	YES	YES	3.2.1.3	P08017
GH16	gi|909992452|gb|KNG49906.1| glycoside hydrolase family 16 protein [Stemphylium lycopersici]	381	Glyco_hydro_16	CAP86567.1	380	Glyco_hydro_16	Penicillium chrysogenum Wisconsin 54-1255	YES	YES		B6HGJ9
GH16	gi|909994912|gb|KNG52338.1| hypothetical protein TW65_00809 [Stemphylium lycopersici]	662	n/a	CAP72727.1	NA	n/a	Podospora anserina S mat+	n/a	n/a		B2B4K2
GH16	gi|909986522|gb|KNG44183.1| hypothetical protein TW65_08976 [Stemphylium lycopersici]	209	WSC	AFR24264.1	571	WSC|WSC|Glyco_hydro_16	Branchiostoma belcheri	NO	NO
GH16	gi|909993792|gb|KNG51227.1| wsc domain-containing protein [Stemphylium lycopersici]	211	WSC	AFR24264.1	571	WSC|WSC|Glyco_hydro_16	Branchiostoma belcheri	NO	NO
GH16	gi|909990680|gb|KNG48162.1| glycoside hydrolase family 16 protein [Stemphylium lycopersici]	463	Glyco_hydro_16	BAE55607.1	354	Glyco_hydro_16	Aspergillus oryzae RIB40	YES	NO		Q2US58
GH16	gi|909987740|gb|KNG45331.1| glycoside hydrolase family 16 protein [Stemphylium lycopersici]	462	Glyco_hydro_16	XP_365073.1	371	Glyco_hydro_16	Magnaporthe grisea 70-15	YES	YES		G4MR72
GH17	gi|909989024|gb|KNG46562.1| glycoside hydrolase family 17 protein [Stemphylium lycopersici]	875	n/a	BAE55626.1	NA	n/a	Aspergillus oryzae RIB40	n/a	n/a		Q2US39
GH17	gi|909987981|gb|KNG45567.1| glycoside hydrolase family 17 protein [Stemphylium lycopersici]	556	But2	CBX90501.1	574	But2	Leptosphaeria maculans v23.1.3	YES	YES		E4ZGT1
GH18	gi|909990221|gb|KNG47723.1| hypothetical protein TW65_05528 [Stemphylium lycopersici]	370	n/a	EAA35018.1	NA	n/a	Neurospora crassa OR74A	n/a	n/a		Q7SE00
GH2	gi|909990253|gb|KNG47754.1| glycoside hydrolase family 2 protein [Stemphylium lycopersici]	752	n/a	ACO94980.1	NA	n/a	Aspergillus sp. CJ22-326	n/a	n/a	3.2.1.165	C3U4R9
GH2	gi|909989980|gb|KNG47485.1| glycoside hydrolase family 2 protein [Stemphylium lycopersici]	802	Glyco_hydro_2_N|Glyco_hydro_2|Glyco_hydro_2_C	AEO55648.1	913	Glyco_hydro_2_N|Glyco_hydro_2_C	Myceliophthora thermophila ATCC 42464	NO	YES
GH20	gi|909987936|gb|KNG45522.1| glycoside hydrolase family 20 protein [Stemphylium lycopersici]	733	Glyco_hydro_20	EAA64130.1	786	Glyco_hydro_20	Aspergillus nidulans FGSC A4	YES	YES		C8VNY9Q5BAK6
GH26|CBM35	gi|909994685|gb|KNG52111.1| glycoside hydrolase family 26 protein [Stemphylium lycopersici]	822	Glyco_hydro_26|NUDIX	AAQ31840.1	501	Glyco_hydro_26	Humicola insolens	NO	NO	3.2.1.78
GH27	gi|909994551|gb|KNG51977.1| glycoside hydrolase family 27 protein [Stemphylium lycopersici]	507	Melibiase	CCD44859.1	515	Melibiase|Melibiase	Botryotinia fuckeliana	NO	YES
GH27	gi|909991853|gb|KNG49317.1| glycoside hydrolase family 27 protein [Stemphylium lycopersici]	458	Melibiase	CBX99070.1	462	Melibiase	Leptosphaeria maculans v23.1.3	YES	YES		E5A625
GH28	gi|909991018|gb|KNG48497.1| glycoside hydrolase family 28 protein [Stemphylium lycopersici]	367	Glyco_hydro_28	AAA79885.1	377	Glyco_hydro_28	Bipolaris zeicola SB111	YES	YES	3.2.1.15	P26215
GH28	gi|909994666|gb|KNG52092.1| glycoside hydrolase family 28 protein [Stemphylium lycopersici]	399	Glyco_hydro_28	CCD55735.1	383	Glyco_hydro_28	Botryotinia fuckeliana	YES	YES
GH28	gi|909990213|gb|KNG47716.1| glycoside hydrolase family 28 protein [Stemphylium lycopersici]	376	Glyco_hydro_28	ABF50895.1	447	Glyco_hydro_28	Aspergillus nidulans FGSC A4	YES	YES	3.2.1.67	Q5ASG9
GH28	gi|909994606|gb|KNG52032.1| polygalacturonase [Stemphylium lycopersici]	381	Glyco_hydro_28	BAB32924.1	392	Glyco_hydro_28	Alternaria alternata AC325	YES	YES	3.2.1.15	Q9C4A0
GH28	gi|909988580|gb|KNG46131.1| rhamnogalacturonase a [Stemphylium lycopersici]	442	Glyco_hydro_28	CAK48512.1	571	Glyco_hydro_28	Aspergillus niger CBS 513.88	YES	NO	3.2.1.171	A2R3G4
GH28	gi|909988114|gb|KNG45691.1| exopolygalacturonase [Stemphylium lycopersici]	453	Glyco_hydro_28	BAE97183.1	468	Glyco_hydro_28	Fusarium oxysporum f. sp. tracheiphilum	YES	YES		Q14TI7
GH28	gi|909988114|gb|KNG45691.1| exopolygalacturonase [Stemphylium lycopersici]	453	Glyco_hydro_28	BAE97143.1	468	Glyco_hydro_28	Fusarium oxysporum f. sp. conglutinans	YES	YES		Q14TM6
GH28|CE8	gi|909994666|gb|KNG52092.1| glycoside hydrolase family 28 protein [Stemphylium lycopersici]	399	Glyco_hydro_28	AEO67543.1	780	Pectinesterase|Glyco_hydro_28	Thielavia terrestris NRRL 8126	NO	NO
GH3	gi|909991072|gb|KNG48551.1| beta-glucosidase [Stemphylium lycopersici]	872	Glyco_hydro_3|Glyco_hydro_3_C|Fn3-like	AAU00982.1	887	Glyco_hydro_3|Glyco_hydro_3_C|Fn3-like	Phaeosphaeria avenaria f. sp. tritici SA39-2	YES	YES		Q68HW5
GH3	gi|909991072|gb|KNG48551.1| beta-glucosidase [Stemphylium lycopersici]	872	Glyco_hydro_3|Glyco_hydro_3_C|Fn3-like	AAT95377.1	887	Glyco_hydro_3|Glyco_hydro_3_C|Fn3-like	Phaeosphaeria avenaria f. sp. tritici SAT24-1	YES	YES		Q68HW5
GH3	gi|909992622|gb|KNG50074.1| glycoside hydrolase family 3 protein [Stemphylium lycopersici]	788	Glyco_hydro_3|Glyco_hydro_3_C|Fn3-like	CCD56845.1	790	Glyco_hydro_3|Glyco_hydro_3_C|Fn3-like	Botryotinia fuckeliana	YES	YES
GH3	gi|909994672|gb|KNG52098.1| glycoside hydrolase family 3 protein [Stemphylium lycopersici]	817	Glyco_hydro_3|Glyco_hydro_3_C|Fn3-like	BAE64040.1	828	Glyco_hydro_3|Glyco_hydro_3_C|Fn3-like	Aspergillus oryzae RIB40	YES	YES		Q2U325
GH3	gi|909992102|gb|KNG49563.1| glycoside hydrolase family 3 protein [Stemphylium lycopersici]	766	Glyco_hydro_3|Glyco_hydro_3_C|Fn3-like	AEO64446.1	806	Glyco_hydro_3|Glyco_hydro_3_C|Fn3-like	Thielavia terrestris NRRL 8126	YES	YES
GH3	gi|909986595|gb|KNG44253.1| glycoside hydrolase family 3 protein [Stemphylium lycopersici]	870	Glyco_hydro_3|Glyco_hydro_3_C|Fn3-like	AAB82946.1	883	Glyco_hydro_3|Glyco_hydro_3_C|Fn3-like	Bipolaris maydis C5	YES	YES		O13391
GH3	gi|909990594|gb|KNG48076.1| beta-glucosidase d [Stemphylium lycopersici]	789	Glyco_hydro_3|Glyco_hydro_3_C|Fn3-like	CAK39741.1	750	Glyco_hydro_3|Glyco_hydro_3_C|Fn3-like	Aspergillus niger CBS 513.88	YES	YES		A2QPK4
GH30	gi|909993583|gb|KNG51024.1| glycoside hydrolase family 30 protein [Stemphylium lycopersici]	481	Glyco_hydro_30	AEO71253.1	492	Glyco_hydro_30	Thielavia terrestris NRRL 8126	YES	YES
GH31	gi|909994982|gb|KNG52407.1| glycoside hydrolase family 31 protein [Stemphylium lycopersici]	932	Glyco_hydro_31|Glyco_hydro_31	ABF50883.1	907	Glyco_hydro_31	Aspergillus nidulans FGSC A4	NO	YES	3.2.1.20	C8VCK6Q5AWI5
GH31	gi|909989139|gb|KNG46673.1| glycoside hydrolase family 31 protein [Stemphylium lycopersici]	1240	Glyco_hydro_31|Glyco_hydro_31	BAE58289.1	998	Glyco_hydro_31	Aspergillus oryzae RIB40	NO	YES	3.2.1.20	Q12558
GH31	gi|909989139|gb|KNG46673.1| glycoside hydrolase family 31 protein [Stemphylium lycopersici]	1240	Glyco_hydro_31|Glyco_hydro_31	CAP98523.1	1007	Glyco_hydro_31	Penicillium chrysogenum Wisconsin 54-1255	NO	YES		B6HRH7
GH31	gi|909992383|gb|KNG49839.1| glycoside hydrolase family 31 protein [Stemphylium lycopersici]	928	Glyco_hydro_31|Glyco_hydro_31	XP_366444.1	979	Glyco_hydro_31	Magnaporthe grisea 70-15	NO	YES
GH32	gi|909995202|gb|KNG52623.1| glycoside hydrolase family 32 protein [Stemphylium lycopersici]	616	Glyco_hydro_32N|Glyco_hydro_32C	CBX98021.1	682	Glyco_hydro_32N	Leptosphaeria maculans v23.1.3	NO	YES		E5A308
GH32	gi|909988435|gb|KNG45989.1| glycoside hydrolase family 32 protein [Stemphylium lycopersici]	608	Glyco_hydro_32N	CBY00222.1	642	Glyco_hydro_32N	Leptosphaeria maculans v23.1.3	YES	YES		E5A981
GH35	gi|909995316|gb|KNG52737.1| glycoside hydrolase family 35 protein [Stemphylium lycopersici]	976	Glyco_hydro_35|BetaGal_dom2|BetaGal_dom3|BetaGal_dom4_5|BetaGal_dom4_5	CBX97989.1	1027	Glyco_hydro_35|BetaGal_dom2|BetaGal_dom3|BetaGal_dom4_5|BetaGal_dom4_5	Leptosphaeria maculans v23.1.3	YES	YES		E5A3W5
GH35	gi|909993981|gb|KNG51415.1| glycoside hydrolase family 35 protein [Stemphylium lycopersici]	1011	Glyco_hydro_35|BetaGal_dom2|BetaGal_dom3|BetaGal_dom4_5|BetaGal_dom4_5	CBX92575.1	1020	Glyco_hydro_35|BetaGal_dom2|BetaGal_dom3|BetaGal_dom4_5|BetaGal_dom4_5	Leptosphaeria maculans v23.1.3	YES	YES		E4ZMX2
GH35	gi|909994607|gb|KNG52033.1| glycoside hydrolase family 35 protein [Stemphylium lycopersici]	985	Glyco_hydro_35|BetaGal_dom2|BetaGal_dom3|BetaGal_dom4_5|BetaGal_dom4_5	CBX90771.1	999	Glyco_hydro_35|BetaGal_dom2|BetaGal_dom3|BetaGal_dom4_5|BetaGal_dom4_5	Leptosphaeria maculans v23.1.3	YES	YES		E4ZIB0
GH37	gi|909994623|gb|KNG52049.1| glycoside hydrolase family 37 protein [Stemphylium lycopersici]	678	Trehalase	ADX41482.1	691	Trehalase	Curvularia lunata	YES	YES
GH43	gi|909990768|gb|KNG48250.1| glycoside hydrolase family 43 protein [Stemphylium lycopersici]	453	Glyco_hydro_43	CAP80918.1	384	Glyco_hydro_43	Penicillium chrysogenum Wisconsin 54-1255	YES	YES		B6GZA7
GH43	gi|909987209|gb|KNG44838.1| aldose 1-epimerase [Stemphylium lycopersici]	396	Aldose_epim	AEA20065.1	703	Glyco_hydro_43|Aldose_epim	Prevotella denticola F0289	NO	NO
GH43	gi|909992652|gb|KNG50104.1| glycosyl family 43 [Stemphylium lycopersici]	765	Glyco_hydro_43	BAM73651.1	338	Glyco_hydro_43	Penicillium chrysogenum 31B	YES	NO
GH43	gi|909992652|gb|KNG50104.1| glycosyl family 43 [Stemphylium lycopersici]	765	Glyco_hydro_43	CAP79058.1	338	Glyco_hydro_43	Penicillium chrysogenum Wisconsin 54-1255	YES	NO		B6GW09
GH43	gi|909988856|gb|KNG46395.1| glycoside hydrolase family 43 protein [Stemphylium lycopersici]	319	Glyco_hydro_43	AEV23010.1	334	Glyco_hydro_43	Aspergillus niveus PR-2	YES	YES	3.2.1.99
GH43	gi|909993070|gb|KNG50513.1| glycoside hydrolase family 43 protein [Stemphylium lycopersici]	366	Glyco_hydro_43	CBY01948.1	379	Glyco_hydro_43	Leptosphaeria maculans v23.1.3	YES	YES		E5AFF9
GH43|CBM35	gi|909991312|gb|KNG48783.1| carbohydrate-binding module family 35 protein [Stemphylium lycopersici]	486	Glyco_hydro_43	AEO55402.1	NA	n/a	Myceliophthora thermophila ATCC 42464	n/a	n/a
GH43|CBM35	gi|909991823|gb|KNG49291.1| carbohydrate-binding module family 35 protein [Stemphylium lycopersici]	446	n/a	CCT61079.1	459	Glyco_hydro_43	Leptosphaeria maculans JN3	n/a	YES
GH45	gi|909992571|gb|KNG50023.1| glycoside hydrolase family 45 protein [Stemphylium lycopersici]	271	Glyco_hydro_45	AAF05700.1	284	Glyco_hydro_45	Alternaria alternata	YES	YES		Q9UVP3
GH45	gi|909990404|gb|KNG47900.1| glycoside hydrolase family 45 protein [Stemphylium lycopersici]	227	Glyco_hydro_45	CBX97547.1	344	Glyco_hydro_45	Leptosphaeria maculans v23.1.3	YES	NO		E5A2B2
GH5	gi|909992103|gb|KNG49564.1| glycoside hydrolase family 5 protein [Stemphylium lycopersici]	375	n/a	EGN98370.1	377	Cellulase	Serpula lacrymans var. lacrymans S7.3	n/a	YES
GH5	gi|909992103|gb|KNG49564.1| glycoside hydrolase family 5 protein [Stemphylium lycopersici]	375	n/a	EGO23925.1	377	Cellulase	Serpula lacrymans var. lacrymans S7.9	n/a	YES
GH5	gi|909990558|gb|KNG48040.1| mannan endo-1,4-beta-mannosidase c [Stemphylium lycopersici]	512	Cellulase	ABF50878.1	412	Cellulase	Aspergillus nidulans FGSC A4	YES	YES	3.2.1.78	Q5AZ53
GH5	gi|909993078|gb|KNG50521.1| glycoside hydrolase family 5 protein [Stemphylium lycopersici]	501	n/a	CBY01903.1	NA	n/a	Leptosphaeria maculans v23.1.3	n/a	n/a		E5AFB4
GH5	gi|909992556|gb|KNG50008.1| glycoside hydrolase family 5 protein [Stemphylium lycopersici]	369	Cellulase	ACJ06979.1	358	Cellulase	Aspergillus niger BK 01	YES	YES	3.2.1.78	B6V876
GH5	gi|909992375|gb|KNG49831.1| glucan 1,3-beta-glucosidase precursor [Stemphylium lycopersici]	417	n/a	AAF65310.1	435	Cellulase	Bipolaris zeicola	n/a	YES	3.2.1.58	Q9P8N7
GH5	gi|909987729|gb|KNG45321.1| glycoside hydrolase family 5 protein [Stemphylium lycopersici]	444	Cellulase	AAN04103.1	442	Cellulase	Neotyphodium sp. FCB-2002	YES	YES	3.2.1.75	Q8NJN4
GH5	gi|909988711|gb|KNG46255.1| glycoside hydrolase family 5 protein [Stemphylium lycopersici]	469	n/a	XP_360006.1	NA	n/a	Magnaporthe grisea 70-15	n/a	n/a		G4MKY3
GH5	gi|909994292|gb|KNG51722.1| hypothetical protein TW65_01119 [Stemphylium lycopersici]	393	n/a	BAG70961.1	NA	n/a	Penicillium multicolor TS-5	n/a	n/a	3.2.1.149	B5MEI8
GH5	gi|909987610|gb|KNG45220.1| glycoside hydrolase family 5 protein [Stemphylium lycopersici]	407	n/a	CAK43212.1	429	Cellulase	Aspergillus niger CBS 513.88	n/a	YES		A2RAR6
GH5	gi|909987610|gb|KNG45220.1| glycoside hydrolase family 5 protein [Stemphylium lycopersici]	407	n/a	AAL26905.1	439	Cellulase	Blumeria graminis	n/a	YES		Q96V64
GH51	gi|909991855|gb|KNG49319.1| glycoside hydrolase family 51 protein [Stemphylium lycopersici]	677	Alpha-L-AF_C	XP_368097.1	681	Alpha-L-AF_C	Magnaporthe grisea 70-15	YES	YES		G4NBZ0
GH53	gi|909990976|gb|KNG48455.1| glycoside hydrolase family 53 protein [Stemphylium lycopersici]	244	Glyco_hydro_53	CBY00710.1	372	Glyco_hydro_53	Leptosphaeria maculans v23.1.3	YES	NO		E5AAL9
GH54|CBM42	gi|909987082|gb|KNG44715.1| fungal alpha-L-arabinofuranosidase [Stemphylium lycopersici]	424	ArabFuran-catal|AbfB	BAH70481.1	519	ArabFuran-catal|AbfB	Penicillium chrysogenum 31B	YES	YES	3.2.1.55	B5MGR1
GH54|CBM42	gi|909987082|gb|KNG44715.1| fungal alpha-L-arabinofuranosidase [Stemphylium lycopersici]	424	ArabFuran-catal|AbfB	CAP99250.1	519	ArabFuran-catal|AbfB	Penicillium chrysogenum Wisconsin 54-1255	YES	YES	3.2.1.55	B6HW29
GH55	gi|909991268|gb|KNG48740.1| glycoside hydrolase family 55 protein [Stemphylium lycopersici]	868	Pectate_lyase_3|Pectate_lyase_3	CBX90532.1	857	Pectate_lyase_3|Pectate_lyase_3	Leptosphaeria maculans v23.1.3	YES	YES		E4ZGW2
GH55	gi|909986527|gb|KNG44188.1| exo-beta-1,3-glucanase [Stemphylium lycopersici]	837	Pectate_lyase_3	BAE63373.1	778	Pectate_lyase_3|Pectate_lyase_3	Aspergillus oryzae RIB40	NO	YES		Q2U4Z2
GH55	gi|909992058|gb|KNG49519.1| glycoside hydrolase family 55 protein [Stemphylium lycopersici]	775	Pectate_lyase_3|Pectate_lyase_3	AAV00001.1	801	Pectate_lyase_3|Pectate_lyase_3	Bipolaris zeicola SB111	YES	YES	3.2.1.58	P49426
GH6	gi|909993042|gb|KNG50486.1| glycoside hydrolase family 6 protein [Stemphylium lycopersici]	394	Glyco_hydro_6	CBY00792.1	409	Glyco_hydro_6	Leptosphaeria maculans v23.1.3	YES	YES		E5AAV1
GH6	gi|909993715|gb|KNG51151.1| glycoside hydrolase family 6 protein [Stemphylium lycopersici]	399	Glyco_hydro_6	AAM76664.1	402	Glyco_hydro_6	Bipolaris maydis C4	YES	YES		Q8J215
GH6	gi|909990458|gb|KNG47947.1| glycoside hydrolase family 6 protein [Stemphylium lycopersici]	405	Glyco_hydro_6	CBX92025.1	401	Glyco_hydro_6	Leptosphaeria maculans v23.1.3	YES	YES		E5R555
GH62	gi|909993847|gb|KNG51281.1| glycoside hydrolase family 62 protein [Stemphylium lycopersici]	326	Glyco_hydro_62	AAG42252.1	338	Glyco_hydro_62	Bipolaris zeicola	YES	YES	3.2.1.55	Q9HEY3
GH67	gi|909991457|gb|KNG48927.1| glycoside hydrolase family 67 protein [Stemphylium lycopersici]	2229	Glyco_hydro_67N|Glyco_hydro_67M|Glyco_hydro_67C|Ank_2|Ank_2|Aldedh	CBX93895.1	848	Glyco_hydro_67N|Glyco_hydro_67M|Glyco_hydro_67C	Leptosphaeria maculans v23.1.3	NO	NO		E4ZRP8
GH7	gi|909992521|gb|KNG49974.1| glycoside hydrolase family 7 protein [Stemphylium lycopersici]	417	Glyco_hydro_7	AAK19621.1	436	Glyco_hydro_7	Bipolaris zeicola	YES	YES		Q9C1F9
GH7	gi|909994406|gb|KNG51834.1| glycoside hydrolase family 7 protein [Stemphylium lycopersici]	443	Glyco_hydro_7	AAF70171.1	460	Glyco_hydro_7	Leptosphaeria maculans	YES	YES		Q9P8K7
GH7	gi|909989494|gb|KNG47004.1| glycoside hydrolase family 7 protein [Stemphylium lycopersici]	456	Glyco_hydro_7	ABF50871.1	459	Glyco_hydro_7	Aspergillus nidulans FGSC A4	YES	YES		Q5B2Q4
GH76	gi|909992806|gb|KNG50258.1| glycoside hydrolase family 76 protein [Stemphylium lycopersici]	821	Glyco_hydro_76	CCD44408.1	465	Glyco_hydro_76	Botryotinia fuckeliana	YES	NO
GH79	gi|909995089|gb|KNG52514.1| glycoside hydrolase family 79 protein [Stemphylium lycopersici]	506	n/a	CAK96418.1	NA	n/a	Aspergillus niger CBS 513.88	n/a	n/a	3.2.1.-3.2.1.31	A2QEQ6
GH92	gi|909994929|gb|KNG52355.1| glycoside hydrolase family 92 protein [Stemphylium lycopersici]	806	Glyco_hydro_92	BAE55274.1	801	Glyco_hydro_92	Aspergillus oryzae RIB40	YES	YES		Q2UT41
GH92	gi|909988700|gb|KNG46244.1| glycoside hydrolase family 92 protein [Stemphylium lycopersici]	761	Glyco_hydro_92	BAE66337.1	774	Glyco_hydro_92	Aspergillus oryzae RIB40	YES	YES		Q2TWN6
GH92	gi|909990239|gb|KNG47740.1| glycoside hydrolase family 92 protein [Stemphylium lycopersici]	822	Glyco_hydro_92	CBY01513.1	820	Glyco_hydro_92	Leptosphaeria maculans v23.1.3	YES	YES		E5AE74
GH93	gi|909989197|gb|KNG46730.1| glycoside hydrolase family 93 protein [Stemphylium lycopersici]	386	n/a	CBX91309.1	NA	n/a	Leptosphaeria maculans v23.1.3	n/a	n/a		E4ZJM4
GH95	gi|909986834|gb|KNG44481.1| glycoside hydrolase family 95 protein [Stemphylium lycopersici]	804	n/a	CBX94180.1	820	Glyco_hyd_65N_2	Leptosphaeria maculans v23.1.3	n/a	YES		E4ZS00
GH95	gi|909991852|gb|KNG49316.1| glycoside hydrolase family 95 protein [Stemphylium lycopersici]	813	n/a	AFC30812.1	794	Glyco_hyd_65N_2	Paenibacillus mucilaginosus 3016	n/a	YES
GH95	gi|909991852|gb|KNG49316.1| glycoside hydrolase family 95 protein [Stemphylium lycopersici]	813	n/a	AEI43145.1	775	Glyco_hyd_65N_2	Paenibacillus mucilaginosus KNP414	n/a	YES
GT22	gi|909993316|gb|KNG50758.1| fad-dependent oxygenase [Stemphylium lycopersici]	488	FAD_binding_4	XP_365897.1	1112	Glyco_transf_22|FAD_binding_4	Magnaporthe grisea 70-15	NO	NO
GT22	gi|909986533|gb|KNG44194.1| fad-dependent oxygenase [Stemphylium lycopersici]	482	n/a	XP_365897.1	1112	Glyco_transf_22|FAD_binding_4	Magnaporthe grisea 70-15	n/a	NO
PL1	gi|909989522|gb|KNG47032.1| pectate lyase [Stemphylium lycopersici]	332	Pec_lyase_C	CBC59867.1	345	Pec_lyase_C	Colletotrichum gloeosporioides f. sp. malvae	YES	YES	4.2.2.2	Q9Y890
PL1	gi|909989522|gb|KNG47032.1| pectate lyase [Stemphylium lycopersici]	332	Pec_lyase_C	CBC41580.1	345	Pec_lyase_C	Colletotrichum gloeosporioides f. sp. malvae	YES	YES	4.2.2.2	Q9Y890
PL1	gi|909990330|gb|KNG47828.1| pectin lyase [Stemphylium lycopersici]	370	n/a	BAE64564.1	388	Pec_lyase_C	Aspergillus oryzae RIB40	n/a	YES		Q2U1K1
PL1	gi|909994657|gb|KNG52083.1| polysaccharide lyase family 1 protein [Stemphylium lycopersici]	402	n/a	CAP91803.1	NA	n/a	Penicillium chrysogenum Wisconsin 54-1255	n/a	n/a		B6H3T2
PL1	gi|909994157|gb|KNG51587.1| polysaccharide lyase family 1 protein [Stemphylium lycopersici]	317	Pec_lyase_C	CBC41477.1	418	Pec_lyase_C	Fusarium graminearum PH-1	YES	NO
PL1	gi|909994157|gb|KNG51587.1| polysaccharide lyase family 1 protein [Stemphylium lycopersici]	317	Pec_lyase_C	CBC59763.1	418	Pec_lyase_C	Fusarium graminearum PH-1	YES	NO
PL1	gi|909991233|gb|KNG48707.1| polysaccharide lyase family 1 protein [Stemphylium lycopersici]	385	Pec_lyase_C	AEW22800.1	392	Pec_lyase_C	Glomerella lindemuthiana str. 0	YES	YES
PL1	gi|909991233|gb|KNG48707.1| polysaccharide lyase family 1 protein [Stemphylium lycopersici]	385	Pec_lyase_C	AER38398.1	392	Pec_lyase_C	Glomerella lindemuthiana 1472	YES	YES	4.2.2.10
PL1	gi|909991233|gb|KNG48707.1| polysaccharide lyase family 1 protein [Stemphylium lycopersici]	385	Pec_lyase_C	AER38399.1	392	Pec_lyase_C	Glomerella lindemuthiana 1472	YES	YES	4.2.2.10
PL1	gi|909990465|gb|KNG47954.1| polysaccharide lyase family 1 protein [Stemphylium lycopersici]	376	Pec_lyase_C	AEW22800.1	392	Pec_lyase_C	Glomerella lindemuthiana str. 0	YES	YES
PL1	gi|909990465|gb|KNG47954.1| polysaccharide lyase family 1 protein [Stemphylium lycopersici]	376	Pec_lyase_C	AER38398.1	392	Pec_lyase_C	Glomerella lindemuthiana 1472	YES	YES	4.2.2.10
PL1	gi|909990465|gb|KNG47954.1| polysaccharide lyase family 1 protein [Stemphylium lycopersici]	376	Pec_lyase_C	AER38399.1	392	Pec_lyase_C	Glomerella lindemuthiana 1472	YES	YES	4.2.2.10
PL1	gi|909993652|gb|KNG51088.1| pectin lyase [Stemphylium lycopersici]	486	Pec_lyase_C|CBM_1	CAK48551.1	489	Pec_lyase_C	Aspergillus niger CBS 513.88	NO	YES	4.2.2.10	A2R6A1
PL1	gi|909993644|gb|KNG51081.1| pectin lyase-like protein [Stemphylium lycopersici]	327	Pec_lyase_C	ADI05293.1	375	Pec_lyase_C	Streptomyces bingchenggensis BCW-1	YES	YES		D7BT78
PL1	gi|909990448|gb|KNG47937.1| polysaccharide lyase family 1 protein [Stemphylium lycopersici]	334	Pec_lyase_C	AEO59664.1	349	Pec_lyase_C	Myceliophthora thermophila ATCC 42464	YES	YES
PL3	gi|909991977|gb|KNG49438.1| polysaccharide lyase family 3 protein [Stemphylium lycopersici]	308	Pectate_lyase	CBY01376.1	249	Pectate_lyase	Leptosphaeria maculans v23.1.3	YES	YES		E5ADT7
PL3	gi|909993262|gb|KNG50705.1| pectate lyase [Stemphylium lycopersici]	459	Pectate_lyase	ABF50894.1	273	Pectate_lyase	Aspergillus nidulans FGSC A4	YES	NO	4.2.2.2	C8VEG5Q5ATC7
PL3	gi|909991313|gb|KNG48784.1| polysaccharide lyase family 3 protein [Stemphylium lycopersici]	362	Pectate_lyase	CAP97876.1	254	Pectate_lyase	Penicillium chrysogenum Wisconsin 54-1255	YES	NO		B6HV77
PL3	gi|909994216|gb|KNG51646.1| polysaccharide lyase family 3 protein [Stemphylium lycopersici]	236	Pectate_lyase	CBY01376.1	249	Pectate_lyase	Leptosphaeria maculans v23.1.3	YES	YES		E5ADT7
PL3	gi|909993838|gb|KNG51272.1| polysaccharide lyase family 3 protein [Stemphylium lycopersici]	137	Pectate_lyase	CAQ16191.1	160	Pectate_lyase	Glomerella graminicola M2	YES	YES		B5WY51
PL4	gi|909986631|gb|KNG44289.1| polysaccharide lyase family 4 protein [Stemphylium lycopersici]	532	RhgB_N	XP_325453.1	554	RhgB_N|fn3_3|CBM-like	Neurospora crassa OR74A	NO	YES		P78710P78710
PL4	gi|909993439|gb|KNG50881.1| polysaccharide lyase family 4 protein [Stemphylium lycopersici]	554	RhgB_N	CBY01450.1	571	RhgB_N|CBM-like	Leptosphaeria maculans v23.1.3	NO	YES		E5AE11
PL9	gi|909994976|gb|KNG52401.1| pectate lyase [Stemphylium lycopersici]	391	n/a	CCT61106.1	NA	n/a	Leptosphaeria maculans JN3	n/a	n/a

## Sheet: Sheet2
	105
	2
	23
	37
CBM	56
AA	47
	270
